# Supplementary material for: Dandelion (Taraxacum mongolicum) Extract Alleviated H2O2-Induced Oxidative Damage: The Underlying Mechanism Revealed by Metabolomics and Lipidomics
Source: Foods. 2023 Sep 3;12(17):3314. doi: 10.3390/foods12173314 (PMC10486514; doi:10.3390/foods12173314)
Supplement: Supplementary file 1 [file foods-12-03314-s001.zip]

Archive with 1 entries (1 files):
- foods-2578508-supplementary.pdf
